# Supplementary material for: Engineering Terpene Production Pathways in Methylobacterium extorquens AM1
Source: Microorganisms. 2024 Feb 29;12(3):500. doi: 10.3390/microorganisms12030500 (PMC10974752; doi:10.3390/microorganisms12030500)
Supplement: Supplementary file 1 [file microorganisms-12-00500-s001.zip]

Archive with 1 entries (1 files):
- microorganisms-2863394-supplementary.pdf
